# Supplementary material for: Nodal Marginal Zone Lymphoma with Prominent Expansion of PD-1+ T-Follicular Helper Cells: A Persistent Diagnostic Challenge with a Heterogeneous Mutational Architecture
Source: Int J Mol Sci. 2025 Dec 20;27(1):51. doi: 10.3390/ijms27010051 (PMC12785623; doi:10.3390/ijms27010051)
Supplement: Supplementary file 1 [file ijms-27-00051-s001.zip]

Archive with 1 entries (1 files):
- ijms-4030348-supplementary.pdf
